# Supplementary material for: The number of Estonian black fungus gnats (Diptera, Sciaridae) doubled: the first records of 64 species
Source: Biodivers Data J. 2024 Jun 14;12:e123368. doi: 10.3897/BDJ.12.e123368 (PMC11193048; doi:10.3897/BDJ.12.e123368)
Supplement: Supplementary material 1 — Estonian Sciaridae [file bdj-12-e123368-s001.xls]

## Sheet: Sheet1
species count	Species name	Country	County	Locality text	Latitute	Longitute	Collecting method	Timespan begin	Timespan end	Collector	specimens (males)	Det.
1	Bradysia affinis (Zetterstedt, 1838)	Estonia	Lääne-Viru	Lasila, forest patch No 3	59.2613	26.2088	Malaise trap	2016-05-31	2016-06-28	O. Kurina et al.	1	I. Gorban
	Bradysia affinis (Zetterstedt, 1838)	Estonia	Lääne-Viru	Lasila, forest patch No 8	59.2634	26.2379	Malaise trap	2016-07-28	2016-08-29	O. Kurina et al.	1	I. Gorban
2	Bradysia arcula Vilkamaa, Salmela & Hippa, 2007	Estonia	Lääne-Viru	Lasila, forest patch No 3	59.2613	26.2088	Malaise trap	2016-05-31	2016-06-28	O. Kurina et al.	1	I. Gorban
	Bradysia arcula Vilkamaa, Salmela & Hippa, 2007	Estonia	Lääne-Viru	Lasila, forest patch No 4	59.2591	26.2115	Malaise trap	2016-05-31	2016-06-28	O. Kurina et al.	1	I. Gorban
	Bradysia arcula Vilkamaa, Salmela & Hippa, 2007	Estonia	Lääne-Viru	Lasila, forest patch No 15	59.2804	26.2181	Malaise trap	2016-05-31	2016-06-28	O. Kurina et al.	1	I. Gorban
3	Bradysia breviallata Mohrig & Menzel, 1992	Estonia	Lääne-Viru	Lasila, forest patch No 4	59.2591	26.2115	Malaise trap	2016-05-05	2016-05-31	O. Kurina et al.	1	I. Gorban
	Bradysia breviallata Mohrig & Menzel, 1992	Estonia	Lääne-Viru	Lasila, forest patch No 8	59.2634	26.2379	Malaise trap	2016-05-05	2016-05-31	O. Kurina et al.	1	I. Gorban
4	Bradysia excelsa Menzel & Mohrig, 1998	Estonia	Lääne-Viru	Lasila, forest patch No 3	59.2613	26.2088	Malaise trap	2016-07-28	2016-08-29	O. Kurina et al.	2	I. Gorban
	Bradysia excelsa Menzel & Mohrig, 1998	Estonia	Lääne-Viru	Lasila, forest patch No 10	59.2721	26.2312	Malaise trap	2016-04-30	31.05.2016	O. Kurina et al.	1	I. Gorban
5	Bradysia fenestralis (Zetterstedt, 1838)	Estonia	Lääne-Viru	Lasila, forest patch No 26	59.2786	26.2853	Malaise trap	2016-08-29	2016-09-26	O. Kurina et al.	1	I. Gorban
	Bradysia fenestralis (Zetterstedt, 1838)	Estonia	Lääne-Viru	Lasila, forest patch No 10	59.2721	26.2312	Malaise trap	2016-04-30	2016-05-31	O. Kurina et al.	1	I. Gorban
6	Bradysia fungicola (Winnertz, 1867)	Estonia	Lääne-Viru	Lasila, forest patch No 3	59.2613	26.2088	Malaise trap	2016-07-28	2016-08-29	O. Kurina et al.	1	I. Gorban
7	Bradysia hercyniae (Winnertz, 1869)	Estonia	Lääne-Viru	Lasila, forest patch No 3	59.2613	26.2088	Malaise trap	2016-07-28	2016-08-29	O. Kurina et al.	1	I. Gorban
8	Bradysia hilariformis Tuomikoski, 1960	Estonia	Lääne-Viru	Lasila, forest patch No 3	59.2613	26.2088	Malaise trap	2016-05-31	2016-06-28	O. Kurina et al.	2	I. Gorban
	Bradysia hilariformis Tuomikoski, 1960	Estonia	Lääne-Viru	Lasila, forest patch No 10	59.2721	26.2312	Malaise trap	2016-05-31	2016-06-28	O. Kurina et al.	1	I. Gorban
9	Bradysia inusitata Tuomikoski, 1960	Estonia	Lääne-Viru	Lasila, forest patch No 7	59.2742	26.1955	Malaise trap	2016-05-31	2016-06-28	O. Kurina et al.	1	I. Gorban
10	Bradysia lobulifera Frey, 1948	Estonia	Lääne-Viru	Lasila, forest patch No 10	59.2721	26.2312	Malaise trap	2016-04-30	31.05.2016	O. Kurina et al.	1	I. Gorban
11	Bradysia normalis Frey, 1948	Estonia	Lääne-Viru	Lasila, forest patch No 26	59.2786	26.2853	Malaise trap	2016-05-05	2016-05-31	O. Kurina et al.	1	I. Gorban
12	Bradysia pectoralis (Staeger, 1840)	Estonia	Lääne-Viru	Lasila, forest patch No 8	59.2634	26.2379	Malaise trap	2016-07-28	2016-08-29	O. Kurina et al.	1	I. Gorban
13	Bradysia pilistriata Frey, 1948	Estonia	Lääne-Viru	Lasila, forest patch No 7	59.2742	26.1955	Malaise trap	2016-05-05	2016-05-31	O. Kurina et al.	1	I. Gorban
14	Bradysia tilicola (Loew, 1850)	Estonia	Lääne-Viru	Lasila, forest patch No 7	59.2742	26.1955	Malaise trap	2016-05-05	2016-05-31	O. Kurina et al.	1	I. Gorban
15	Bradysia trivittata (Staeger, 1840)	Estonia	Lääne-Viru	Lasila, forest patch No 3	59.2613	26.2088	Malaise trap	2016-05-31	2016-06-28	O. Kurina et al.	2	I. Gorban
	Bradysia trivittata (Staeger, 1840)	Estonia	Lääne-Viru	Lasila, forest patch No 3	59.2613	26.2088	Malaise trap	2016-07-28	2016-08-29	O. Kurina et al.	3	I. Gorban
	Bradysia trivittata (Staeger, 1840)	Estonia	Lääne-Viru	Lasila, forest patch No 26	59.2786	26.2853	Malaise trap	2016-07-28	2016-08-29	O. Kurina et al.	3	I. Gorban
	Bradysia trivittata (Staeger, 1840)	Estonia	Lääne-Viru	Lasila, forest patch No 7	59.2742	26.1955	Malaise trap	2016-08-29	26.09.2016	O. Kurina et al.	1	I. Gorban
	Bradysia trivittata (Staeger, 1840)	Estonia	Lääne-Viru	Lasila, forest patch No 7	59.2742	26.1955	Malaise trap	2016-05-31	28.06.2016	O. Kurina et al.	1	I. Gorban
	Bradysia trivittata (Staeger, 1840)	Estonia	Lääne-Viru	Lasila, forest patch No 7	59.2742	26.1955	Malaise trap	2016-07-28	29.08.2016	O. Kurina et al.	10	I. Gorban
	Bradysia trivittata (Staeger, 1840)	Estonia	Lääne-Viru	Lasila, forest patch No 7	59.2742	26.1955	Malaise trap	2016-05-05	31.05.2016	O. Kurina et al.	3	I. Gorban
	Bradysia trivittata (Staeger, 1840)	Estonia	Lääne-Viru	Lasila, forest patch No 8	59.2634	26.2379	Malaise trap	2016-09-26	27.10.2016	O. Kurina et al.	2	I. Gorban
	Bradysia trivittata (Staeger, 1840)	Estonia	Lääne-Viru	Lasila, forest patch No 9	59.2735	26.2338	Malaise trap	2016-08-29	26.09.2016	O. Kurina et al.	1	I. Gorban
	Bradysia trivittata (Staeger, 1840)	Estonia	Lääne-Viru	Lasila, forest patch No 9	59.2735	26.2338	Malaise trap	2016-05-31	28.06.2016	O. Kurina et al.	3	I. Gorban
	Bradysia trivittata (Staeger, 1840)	Estonia	Lääne-Viru	Lasila, forest patch No 9	59.2735	26.2338	Malaise trap	2016-06-28	28.07.2016	O. Kurina et al.	3	I. Gorban
	Bradysia trivittata (Staeger, 1840)	Estonia	Lääne-Viru	Lasila, forest patch No 9	59.2735	26.2338	Malaise trap	2016-07-28	29.08.2016	O. Kurina et al.	18	I. Gorban
	Bradysia trivittata (Staeger, 1840)	Estonia	Lääne-Viru	Lasila, forest patch No 10	59.2721	26.2312	Malaise trap	2016-08-29	26.09.2016	O. Kurina et al.	1	I. Gorban
	Bradysia trivittata (Staeger, 1840)	Estonia	Lääne-Viru	Lasila, forest patch No 10	59.2721	26.2312	Malaise trap	2016-05-31	28.06.2016	O. Kurina et al.	1	I. Gorban
	Bradysia trivittata (Staeger, 1840)	Estonia	Lääne-Viru	Lasila, forest patch No 10	59.2721	26.2312	Malaise trap	2016-07-28	29.08.2016	O. Kurina et al.	1	I. Gorban
	Bradysia trivittata (Staeger, 1840)	Estonia	Lääne-Viru	Lasila, forest patch No 10	59.2721	26.2312	Malaise trap	2016-04-30	31.05.2016	O. Kurina et al.	3	I. Gorban
	Bradysia trivittata (Staeger, 1840)	Estonia	Lääne-Viru	Lasila, forest patch No 15	59.2804	26.2181	Malaise trap	2016-07-28	29.08.2016	O. Kurina et al.	2	I. Gorban
	Bradysia trivittata (Staeger, 1840)	Estonia	Lääne-Viru	Lasila, forest patch No 18	59.2768	26.2229	Malaise trap	2016-08-29	26.09.2016	O. Kurina et al.	1	I. Gorban
	Bradysia trivittata (Staeger, 1840)	Estonia	Lääne-Viru	Lasila, forest patch No 18	59.2768	26.2229	Malaise trap	2016-05-31	28.06.2016	O. Kurina et al.	1	I. Gorban
	Bradysia trivittata (Staeger, 1840)	Estonia	Lääne-Viru	Lasila, forest patch No 18	59.2768	26.2229	Malaise trap	2016-05-05	31.05.2016	O. Kurina et al.	1	I. Gorban
16	Bradysia vagans (Winnertz, 1868)	Estonia	Lääne-Viru	Lasila, forest patch No 7	59.2742	26.1955	Malaise trap	2016-06-28	28.07.2016	O. Kurina et al.	1	I. Gorban
	Bradysia vagans (Winnertz, 1868)	Estonia	Lääne-Viru	Lasila, forest patch No 7	59.2742	26.1955	Malaise trap	2016-07-28	29.08.2016	O. Kurina et al.	4	I. Gorban
	Bradysia vagans (Winnertz, 1868)	Estonia	Lääne-Viru	Lasila, forest patch No 7	59.2742	26.1955	Malaise trap	2016-05-05	31.05.2016	O. Kurina et al.	3	I. Gorban
	Bradysia vagans (Winnertz, 1868)	Estonia	Lääne-Viru	Lasila, forest patch No 8	59.2634	26.2379	Malaise trap	2016-07-28	29.08.2016	O. Kurina et al.	3	I. Gorban
	Bradysia vagans (Winnertz, 1868)	Estonia	Lääne-Viru	Lasila, forest patch No 8	59.2634	26.2379	Malaise trap	2016-05-05	31.05.2016	O. Kurina et al.	1	I. Gorban
	Bradysia vagans (Winnertz, 1868)	Estonia	Lääne-Viru	Lasila, forest patch No 9	59.2735	26.2338	Malaise trap	2016-09-26	27.10.2016	O. Kurina et al.	1	I. Gorban
	Bradysia vagans (Winnertz, 1868)	Estonia	Lääne-Viru	Lasila, forest patch No 9	59.2735	26.2338	Malaise trap	2016-07-28	29.08.2016	O. Kurina et al.	4	I. Gorban
	Bradysia vagans (Winnertz, 1868)	Estonia	Lääne-Viru	Lasila, forest patch No 9	59.2735	26.2338	Malaise trap	2016-05-05	31.05.2016	O. Kurina et al.	1	I. Gorban
	Bradysia vagans (Winnertz, 1868)	Estonia	Lääne-Viru	Lasila, forest patch No 15	59.2804	26.2181	Malaise trap	2016-05-05	31.05.2016	O. Kurina et al.	2	I. Gorban
17	Camptochaeta camptochaeta (Tuomikoski, 1960)	Estonia	Lääne-Viru	Lasila, forest patch No 26	59.2786	26.2853	Malaise trap	2016-05-05	31.05.2016	O. Kurina et al.	1	I. Gorban
	Camptochaeta camptochaeta (Tuomikoski, 1960)	Estonia	Lääne-Viru	Lasila, forest patch No 18	59.2768	26.2229	Malaise trap	2016-05-05	31.05.2016	O. Kurina et al.	2	I. Gorban
18	Claustropyga brevichaeta (Mohrig & Antonova, 1978)	Estonia	Lääne-Viru	Lasila, forest patch No 18	59.2768	26.2229	Malaise trap	2016-05-05	31.05.2016	O. Kurina et al.	2	I. Gorban
19	Claustropyga subcorticis (Mohrig & Krivosheina, 1985)	Estonia	Lääne-Viru	Lasila, forest patch No 18	59.2768	26.2229	Malaise trap	2016-05-05	31.05.2016	O. Kurina et al.	1	I. Gorban
20	Corynoptera blanda (Winnertz, 1867)	Estonia	Lääne-Viru	Lasila, forest patch No 26	59.2786	26.2853	Malaise trap	2016-05-05	31.05.2016	O. Kurina et al.	1	I. Gorban
	Corynoptera blanda (Winnertz, 1867)	Estonia	Lääne-Viru	Lasila, forest patch No 9	59.2735	26.2338	Malaise trap	2016-08-29	26.09.2016	O. Kurina et al.	2	I. Gorban
	Corynoptera blanda (Winnertz, 1867)	Estonia	Lääne-Viru	Lasila, forest patch No 9	59.2735	26.2338	Malaise trap	2016-07-28	29.08.2016	O. Kurina et al.	1	I. Gorban
21	Corynoptera boletiphaga (Lengersdorf, 1940)	Estonia	Lääne-Viru	Lasila, forest patch No 26	59.2786	26.2853	Malaise trap	2016-07-28	29.08.2016	O. Kurina et al.	1	I. Gorban
	Corynoptera boletiphaga (Lengersdorf, 1940)	Estonia	Lääne-Viru	Lasila, forest patch No 8	59.2634	26.2379	Malaise trap	2016-08-29	26.09.2016	O. Kurina et al.	1	I. Gorban
	Corynoptera boletiphaga (Lengersdorf, 1940)	Estonia	Lääne-Viru	Lasila, forest patch No 9	59.2735	26.2338	Malaise trap	2016-08-29	26.09.2016	O. Kurina et al.	15	I. Gorban
	Corynoptera boletiphaga (Lengersdorf, 1940)	Estonia	Lääne-Viru	Lasila, forest patch No 9	59.2735	26.2338	Malaise trap	2016-05-31	28.06.2016	O. Kurina et al.	2	I. Gorban
	Corynoptera boletiphaga (Lengersdorf, 1940)	Estonia	Lääne-Viru	Lasila, forest patch No 9	59.2735	26.2338	Malaise trap	2016-06-28	28.07.2016	O. Kurina et al.	6	I. Gorban
	Corynoptera boletiphaga (Lengersdorf, 1940)	Estonia	Lääne-Viru	Lasila, forest patch No 9	59.2735	26.2338	Malaise trap	2016-07-28	29.08.2016	O. Kurina et al.	3	I. Gorban
	Corynoptera boletiphaga (Lengersdorf, 1940)	Estonia	Lääne-Viru	Lasila, forest patch No 10	59.2721	26.2312	Malaise trap	2016-06-28	28.07.2016	O. Kurina et al.	1	I. Gorban
	Corynoptera boletiphaga (Lengersdorf, 1940)	Estonia	Lääne-Viru	Lasila, forest patch No 10	59.2721	26.2312	Malaise trap	2016-04-30	31.05.2016	O. Kurina et al.	13	I. Gorban
	Corynoptera boletiphaga (Lengersdorf, 1940)	Estonia	Lääne-Viru	Lasila, forest patch No 18	59.2768	26.2229	Malaise trap	2016-06-28	28.07.2016	O. Kurina et al.	1	I. Gorban
	Corynoptera boletiphaga (Lengersdorf, 1940)	Estonia	Lääne-Viru	Lasila, forest patch No 18	59.2768	26.2229	Malaise trap	2016-05-05	31.05.2016	O. Kurina et al.	3	I. Gorban
22	Corynoptera crassistylata (Frey, 1948)	Estonia	Lääne-Viru	Lasila, forest patch No 3	59.2613	26.2088	Malaise trap	2016-05-31	28.06.2016	O. Kurina et al.	45	I. Gorban
	Corynoptera crassistylata (Frey, 1948)	Estonia	Lääne-Viru	Lasila, forest patch No 9	59.2735	26.2338	Malaise trap	2016-05-31	28.06.2016	O. Kurina et al.	35	I. Gorban
	Corynoptera crassistylata (Frey, 1948)	Estonia	Lääne-Viru	Lasila, forest patch No 9	59.2735	26.2338	Malaise trap	2016-06-28	28.07.2016	O. Kurina et al.	11	I. Gorban
23	Corynoptera curvata Mohrig & Mamaev, 1987	Estonia	Lääne-Viru	Lasila, forest patch No 9	59.2735	26.2338	Malaise trap	2016-05-31	28.06.2016	O. Kurina et al.	2	I. Gorban
24	Corynoptera defecta (Frey, 1948)	Estonia	Lääne-Viru	Lasila, forest patch No 9	59.2735	26.2338	Malaise trap	2016-07-28	29.08.2016	O. Kurina et al.	2	I. Gorban
25	Corynoptera fatigans (Johannsen, 1912)	Estonia	Lääne-Viru	Lasila, forest patch No 8	59.2634	26.2379	Malaise trap	2016-06-28	28.07.2016	O. Kurina et al.	1	I. Gorban
26	Corynoptera flavicauda (Zetterstedt, 1855)	Estonia	Lääne-Viru	Lasila, forest patch No 4	59.2591	26.2115	Malaise trap	2015-05-30	02.07.2015	O. Kurina et al.	1	I. Gorban
	Corynoptera flavicauda (Zetterstedt, 1855)	Estonia	Lääne-Viru	Lasila, forest patch No 3	59.2613	26.2088	Malaise trap	2016-05-31	28.06.2016	O. Kurina et al.	4	I. Gorban
27	Corynoptera forcipata (Winnertz, 1867)	Estonia	Lääne-Viru	Lasila, forest patch No 3	59.2613	26.2088	Malaise trap	2016-05-31	28.06.2016	O. Kurina et al.	1	I. Gorban
	Corynoptera forcipata (Winnertz, 1867)	Estonia	Lääne-Viru	Lasila, forest patch No 8	59.2634	26.2379	Malaise trap	2016-05-05	31.05.2016	O. Kurina et al.	1	I. Gorban
	Corynoptera forcipata (Winnertz, 1867)	Estonia	Lääne-Viru	Lasila, forest patch No 15	59.2804	26.2181	Malaise trap	2016-05-31	28.06.2016	O. Kurina et al.	1	I. Gorban
28	Corynoptera furcifera Mohrig & Mamaev, 1987	Estonia	Lääne-Viru	Lasila, forest patch No 7	59.2742	26.1955	Malaise trap	2016-06-28	28.07.2016	O. Kurina et al.	1	I. Gorban
	Corynoptera furcifera Mohrig & Mamaev, 1987	Estonia	Lääne-Viru	Lasila, forest patch No 8	59.2634	26.2379	Malaise trap	2016-07-28	29.08.2016	O. Kurina et al.	2	I. Gorban
	Corynoptera furcifera Mohrig & Mamaev, 1987	Estonia	Lääne-Viru	Lasila, forest patch No 9	59.2735	26.2338	Malaise trap	2016-07-28	29.08.2016	O. Kurina et al.	2	I. Gorban
29	Corynoptera involuta (Frey, 1948)	Estonia	Lääne-Viru	Lasila, forest patch No 3	59.2613	26.2088	Malaise trap	2016-05-31	28.06.2016	O. Kurina et al.	3	I. Gorban
	Corynoptera involuta (Frey, 1948)	Estonia	Lääne-Viru	Lasila, forest patch No 4	59.2591	26.2115	Malaise trap	2016-05-31	28.06.2016	O. Kurina et al.	1	I. Gorban
	Corynoptera involuta (Frey, 1948)	Estonia	Lääne-Viru	Lasila, forest patch No 7	59.2742	26.1955	Malaise trap	2016-05-31	28.06.2016	O. Kurina et al.	1	I. Gorban
	Corynoptera involuta (Frey, 1948)	Estonia	Lääne-Viru	Lasila, forest patch No 8	59.2634	26.2379	Malaise trap	2016-05-31	2016-06-28	O. Kurina et al.	1	I. Gorban
	Corynoptera involuta (Frey, 1948)	Estonia	Lääne-Viru	Lasila, forest patch No 8	59.2634	26.2379	Malaise trap	2016-07-28	29.08.2016	O. Kurina et al.	1	I. Gorban
	Corynoptera involuta (Frey, 1948)	Estonia	Lääne-Viru	Lasila, forest patch No 8	59.2634	26.2379	Malaise trap	2016-05-05	31.05.2016	O. Kurina et al.	1	I. Gorban
	Corynoptera involuta (Frey, 1948)	Estonia	Lääne-Viru	Lasila, forest patch No 9	59.2735	26.2338	Malaise trap	2016-08-29	26.09.2016	O. Kurina et al.	1	I. Gorban
	Corynoptera involuta (Frey, 1948)	Estonia	Lääne-Viru	Lasila, forest patch No 15	59.2804	26.2181	Malaise trap	2016-05-31	28.06.2016	O. Kurina et al.	3	I. Gorban
	Corynoptera involuta (Frey, 1948)	Estonia	Lääne-Viru	Lasila, forest patch No 15	59.2804	26.2181	Malaise trap	2016-05-05	31.05.2016	O. Kurina et al.	3	I. Gorban
	Corynoptera involuta (Frey, 1948)	Estonia	Lääne-Viru	Lasila, forest patch No 18	59.2768	26.2229	Malaise trap	2016-05-31	28.06.2016	O. Kurina et al.	4	I. Gorban
30	Corynoptera irmgardis (Lengersdorf, 1930)	Estonia	Lääne-Viru	Lasila, forest patch No 3	59.2613	26.2088	Malaise trap	2016-05-31	28.06.2016	O. Kurina et al.	1	I. Gorban
	Corynoptera irmgardis (Lengersdorf, 1930)	Estonia	Lääne-Viru	Lasila, forest patch No 3	59.2613	26.2088	Malaise trap	2016-05-05	31.05.2016	O. Kurina et al.	6	I. Gorban
	Corynoptera irmgardis (Lengersdorf, 1930)	Estonia	Lääne-Viru	Lasila, forest patch No 7	59.2742	26.1955	Malaise trap	2016-05-31	28.06.2016	O. Kurina et al.	2	I. Gorban
	Corynoptera irmgardis (Lengersdorf, 1930)	Estonia	Lääne-Viru	Lasila, forest patch No 7	59.2742	26.1955	Malaise trap	2016-06-28	28.07.2016	O. Kurina et al.	7	I. Gorban
	Corynoptera irmgardis (Lengersdorf, 1930)	Estonia	Lääne-Viru	Lasila, forest patch No 7	59.2742	26.1955	Malaise trap	2016-07-28	29.08.2016	O. Kurina et al.	5	I. Gorban
	Corynoptera irmgardis (Lengersdorf, 1930)	Estonia	Lääne-Viru	Lasila, forest patch No 7	59.2742	26.1955	Malaise trap	2016-05-05	31.05.2016	O. Kurina et al.	20	I. Gorban
	Corynoptera irmgardis (Lengersdorf, 1930)	Estonia	Lääne-Viru	Lasila, forest patch No 8	59.2634	26.2379	Malaise trap	2016-08-29	26.09.2016	O. Kurina et al.	1	I. Gorban
	Corynoptera irmgardis (Lengersdorf, 1930)	Estonia	Lääne-Viru	Lasila, forest patch No 8	59.2634	26.2379	Malaise trap	2016-06-28	28.07.2016	O. Kurina et al.	11	I. Gorban
	Corynoptera irmgardis (Lengersdorf, 1930)	Estonia	Lääne-Viru	Lasila, forest patch No 8	59.2634	26.2379	Malaise trap	2016-07-28	29.08.2016	O. Kurina et al.	7	I. Gorban
	Corynoptera irmgardis (Lengersdorf, 1930)	Estonia	Lääne-Viru	Lasila, forest patch No 8	59.2634	26.2379	Malaise trap	2016-05-05	31.05.2016	O. Kurina et al.	33	I. Gorban
	Corynoptera irmgardis (Lengersdorf, 1930)	Estonia	Lääne-Viru	Lasila, forest patch No 9	59.2735	26.2338	Malaise trap	2016-05-05	31.05.2016	O. Kurina et al.	2	I. Gorban
	Corynoptera irmgardis (Lengersdorf, 1930)	Estonia	Lääne-Viru	Lasila, forest patch No 10	59.2721	26.2312	Malaise trap	2016-06-28	28.07.2016	O. Kurina et al.	1	I. Gorban
	Corynoptera irmgardis (Lengersdorf, 1930)	Estonia	Lääne-Viru	Lasila, forest patch No 10	59.2721	26.2312	Malaise trap	2016-04-30	31.05.2016	O. Kurina et al.	7	I. Gorban
	Corynoptera irmgardis (Lengersdorf, 1930)	Estonia	Lääne-Viru	Lasila, forest patch No 15	59.2804	26.2181	Malaise trap	2016-06-28	28.07.2016	O. Kurina et al.	1	I. Gorban
	Corynoptera irmgardis (Lengersdorf, 1930)	Estonia	Lääne-Viru	Lasila, forest patch No 15	59.2804	26.2181	Malaise trap	2016-05-05	31.05.2016	O. Kurina et al.	6	I. Gorban
	Corynoptera irmgardis (Lengersdorf, 1930)	Estonia	Lääne-Viru	Lasila, forest patch No 18	59.2768	26.2229	Malaise trap	2016-05-05	31.05.2016	O. Kurina et al.	5	I. Gorban
31	Corynoptera melanochaeta Mohrig & Menzel, 1992	Estonia	Lääne-Viru	Lasila, forest patch No 15	59.2804	26.2181	Malaise trap	2016-05-05	31.05.2016	O. Kurina et al.	1	I. Gorban
	Corynoptera melanochaeta Mohrig & Menzel, 1992	Estonia	Lääne-Viru	Lasila, forest patch No 18	59.2768	26.2229	Malaise trap	2016-05-31	28.06.2016	O. Kurina et al.	1	I. Gorban
32	Corynoptera obscuripila Tuomikoski, 1960	Estonia	Lääne-Viru	Lasila, forest patch No 3	59.2613	26.2088	Malaise trap	2016-05-31	28.06.2016	O. Kurina et al.	2	I. Gorban
	Corynoptera obscuripila Tuomikoski, 1960	Estonia	Lääne-Viru	Lasila, forest patch No 26	59.2786	26.2853	Malaise trap	2016-05-31	28.06.2016	O. Kurina et al.	1	I. Gorban
	Corynoptera obscuripila Tuomikoski, 1960	Estonia	Lääne-Viru	Lasila, forest patch No 9	59.2735	26.2338	Malaise trap	2016-08-29	26.09.2016	O. Kurina et al.	4	I. Gorban
	Corynoptera obscuripila Tuomikoski, 1960	Estonia	Lääne-Viru	Lasila, forest patch No 9	59.2735	26.2338	Malaise trap	2016-06-28	28.07.2016	O. Kurina et al.	4	I. Gorban
	Corynoptera obscuripila Tuomikoski, 1960	Estonia	Lääne-Viru	Lasila, forest patch No 18	59.2768	26.2229	Malaise trap	2016-05-31	28.06.2016	O. Kurina et al.	1	I. Gorban
33	Corynoptera parvula (Winnertz, 1867)	Estonia	Lääne-Viru	Lasila, forest patch No 3	59.2613	26.2088	Malaise trap	2016-05-31	28.06.2016	O. Kurina et al.	3	I. Gorban
	Corynoptera parvula (Winnertz, 1867)	Estonia	Lääne-Viru	Lasila, forest patch No 7	59.2742	26.1955	Malaise trap	2016-05-31	28.06.2016	O. Kurina et al.	1	I. Gorban
	Corynoptera parvula (Winnertz, 1867)	Estonia	Lääne-Viru	Lasila, forest patch No 7	59.2742	26.1955	Malaise trap	2016-05-05	31.05.2016	O. Kurina et al.	5	I. Gorban
	Corynoptera parvula (Winnertz, 1867)	Estonia	Lääne-Viru	Lasila, forest patch No 10	59.2721	26.2312	Malaise trap	2016-04-30	31.05.2016	O. Kurina et al.	1	I. Gorban
	Corynoptera parvula (Winnertz, 1867)	Estonia	Lääne-Viru	Lasila, forest patch No 15	59.2804	26.2181	Malaise trap	2016-05-05	31.05.2016	O. Kurina et al.	4	I. Gorban
	Corynoptera parvula (Winnertz, 1867)	Estonia	Lääne-Viru	Lasila, forest patch No 18	59.2768	26.2229	Malaise trap	2016-05-31	28.06.2016	O. Kurina et al.	3	I. Gorban
	Corynoptera parvula (Winnertz, 1867)	Estonia	Lääne-Viru	Lasila, forest patch No 18	59.2768	26.2229	Malaise trap	2016-05-05	31.05.2016	O. Kurina et al.	2	I. Gorban
34	Corynoptera parvulaformis Mohrig, 1985	Estonia	Lääne-Viru	Lasila, forest patch No 10	59.2721	26.2312	Malaise trap	2016-04-30	31.05.2016	O. Kurina et al.	2	I. Gorban
35	Corynoptera piniphila (Lengersdorf, 1940)	Estonia	Lääne-Viru	Lasila, forest patch No 26	59.2786	26.2853	Malaise trap	2016-07-28	29.08.2016	O. Kurina et al.	13	I. Gorban
36	Corynoptera praeforcipata Mohrig & Mamaev, 1987	Estonia	Lääne-Viru	Lasila, forest patch No 10	59.2721	26.2312	Malaise trap	2016-04-30	31.05.2016	O. Kurina et al.	3	I. Gorban
37	Corynoptera saetistyla Mohrig & Krivosheina, 1985	Estonia	Lääne-Viru	Lasila, forest patch No 10	59.2721	26.2312	Malaise trap	2016-04-30	31.05.2016	O. Kurina et al.	2	I. Gorban
38	Corynoptera subdentata Mohrig, 1985	Estonia	Lääne-Viru	Lasila, forest patch No 9	59.2735	26.2338	Malaise trap	2016-05-05	31.05.2016	O. Kurina et al.	1	I. Gorban
39	Corynoptera subforcipata Mohrig & Menzel, 1990	Estonia	Lääne-Viru	Lasila, forest patch No 8	59.2634	26.2379	Malaise trap	2016-05-31	2016-06-28	O. Kurina et al.	2	I. Gorban
40	Corynoptera subparvula Tuomikoski, 1960	Estonia	Lääne-Viru	Lasila, forest patch No 10	59.2721	26.2312	Malaise trap	2016-04-30	31.05.2016	O. Kurina et al.	1	I. Gorban
41	Corynoptera subtilis (Lengersdorf, 1929)	Estonia	Lääne-Viru	Lasila, forest patch No 3	59.2613	26.2088	Malaise trap	2016-07-28	29.08.2016	O. Kurina et al.	6	I. Gorban
	Corynoptera subtilis (Lengersdorf, 1929)	Estonia	Lääne-Viru	Lasila, forest patch No 4	59.2591	26.2115	Malaise trap	2016-07-28	29.08.2016	O. Kurina et al.	1	I. Gorban
	Corynoptera subtilis (Lengersdorf, 1929)	Estonia	Lääne-Viru	Lasila, forest patch No 26	59.2786	26.2853	Malaise trap	2016-07-28	29.08.2016	O. Kurina et al.	3	I. Gorban
	Corynoptera subtilis (Lengersdorf, 1929)	Estonia	Lääne-Viru	Lasila, forest patch No 8	59.2634	26.2379	Malaise trap	2016-07-28	29.08.2016	O. Kurina et al.	1	I. Gorban
	Corynoptera subtilis (Lengersdorf, 1929)	Estonia	Lääne-Viru	Lasila, forest patch No 9	59.2735	26.2338	Malaise trap	2016-07-28	29.08.2016	O. Kurina et al.	3	I. Gorban
	Corynoptera subtilis (Lengersdorf, 1929)	Estonia	Lääne-Viru	Lasila, forest patch No 10	59.2721	26.2312	Malaise trap	2016-07-28	29.08.2016	O. Kurina et al.	7	I. Gorban
42	Corynoptera tridentata Hondru, 1968	Estonia	Lääne-Viru	Lasila, forest patch No 9	59.2735	26.2338	Malaise trap	2016-06-28	28.07.2016	O. Kurina et al.	1	I. Gorban
	Corynoptera tridentata Hondru, 1968	Estonia	Lääne-Viru	Lasila, forest patch No 9	59.2735	26.2338	Malaise trap	2016-07-28	29.08.2016	O. Kurina et al.	2	I. Gorban
	Corynoptera tridentata Hondru, 1968	Estonia	Lääne-Viru	Lasila, forest patch No 10	59.2721	26.2312	Malaise trap	2016-06-28	28.07.2016	O. Kurina et al.	1	I. Gorban
	Corynoptera tridentata Hondru, 1968	Estonia	Lääne-Viru	Lasila, forest patch No 10	59.2721	26.2312	Malaise trap	2016-07-28	29.08.2016	O. Kurina et al.	1	I. Gorban
	Corynoptera tridentata Hondru, 1968	Estonia	Lääne-Viru	Lasila, forest patch No 18	59.2768	26.2229	Malaise trap	2016-06-28	28.07.2016	O. Kurina et al.	3	I. Gorban
43	Corynoptera unidentata (Hippa & Vilkamaa, 1994)	Estonia	Lääne-Viru	Lasila, forest patch No 3	59.2613	26.2088	Malaise trap	2016-06-28	28.07.2016	O. Kurina et al.	5	I. Gorban
	Corynoptera unidentata (Hippa & Vilkamaa, 1994)	Estonia	Lääne-Viru	Lasila, forest patch No 3	59.2613	26.2088	Malaise trap	2016-07-28	29.08.2016	O. Kurina et al.	3	I. Gorban
	Corynoptera unidentata (Hippa & Vilkamaa, 1994)	Estonia	Lääne-Viru	Lasila, forest patch No 26	59.2786	26.2853	Malaise trap	2016-07-28	29.08.2016	O. Kurina et al.	3	I. Gorban
	Corynoptera unidentata (Hippa & Vilkamaa, 1994)	Estonia	Lääne-Viru	Lasila, forest patch No 8	59.2634	26.2379	Malaise trap	2016-06-28	28.07.2016	O. Kurina et al.	7	I. Gorban
	Corynoptera unidentata (Hippa & Vilkamaa, 1994)	Estonia	Lääne-Viru	Lasila, forest patch No 8	59.2634	26.2379	Malaise trap	2016-07-28	29.08.2016	O. Kurina et al.	1	I. Gorban
	Corynoptera unidentata (Hippa & Vilkamaa, 1994)	Estonia	Lääne-Viru	Lasila, forest patch No 9	59.2735	26.2338	Malaise trap	2016-06-28	28.07.2016	O. Kurina et al.	7	I. Gorban
	Corynoptera unidentata (Hippa & Vilkamaa, 1994)	Estonia	Lääne-Viru	Lasila, forest patch No 9	59.2735	26.2338	Malaise trap	2016-07-28	29.08.2016	O. Kurina et al.	2	I. Gorban
	Corynoptera unidentata (Hippa & Vilkamaa, 1994)	Estonia	Lääne-Viru	Lasila, forest patch No 10	59.2721	26.2312	Malaise trap	2016-08-29	26.09.2016	O. Kurina et al.	1	I. Gorban
	Corynoptera unidentata (Hippa & Vilkamaa, 1994)	Estonia	Lääne-Viru	Lasila, forest patch No 10	59.2721	26.2312	Malaise trap	2016-06-28	28.07.2016	O. Kurina et al.	3	I. Gorban
	Corynoptera unidentata (Hippa & Vilkamaa, 1994)	Estonia	Lääne-Viru	Lasila, forest patch No 15	59.2804	26.2181	Malaise trap	2016-06-28	28.07.2016	O. Kurina et al.	1	I. Gorban
	Corynoptera unidentata (Hippa & Vilkamaa, 1994)	Estonia	Lääne-Viru	Lasila, forest patch No 18	59.2768	26.2229	Malaise trap	2016-05-31	28.06.2016	O. Kurina et al.	2	I. Gorban
	Corynoptera unidentata (Hippa & Vilkamaa, 1994)	Estonia	Lääne-Viru	Lasila, forest patch No 18	59.2768	26.2229	Malaise trap	2016-06-28	28.07.2016	O. Kurina et al.	5	I. Gorban
	Corynoptera unidentata (Hippa & Vilkamaa, 1994)	Estonia	Lääne-Viru	Lasila, forest patch No 18	59.2768	26.2229	Malaise trap	2016-07-29	29.08.2016	O. Kurina et al.	6	I. Gorban
44	Corynoptera winnertzi Mohrig, 1993	Estonia	Lääne-Viru	Lasila, forest patch No 3	59.2613	26.2088	Malaise trap	2016-05-31	28.06.2016	O. Kurina et al.	310	I. Gorban
	Corynoptera winnertzi Mohrig, 1993	Estonia	Lääne-Viru	Lasila, forest patch No 4	59.2591	26.2115	Malaise trap	2016-05-31	28.06.2016	O. Kurina et al.	1	I. Gorban
	Corynoptera winnertzi Mohrig, 1993	Estonia	Lääne-Viru	Lasila, forest patch No 26	59.2786	26.2853	Malaise trap	2016-05-31	28.06.2016	O. Kurina et al.	1	I. Gorban
	Corynoptera winnertzi Mohrig, 1993	Estonia	Lääne-Viru	Lasila, forest patch No 18	59.2768	26.2229	Malaise trap	2016-05-31	28.06.2016	O. Kurina et al.	1	I. Gorban
45	Cratyna ambigua (Lengersdorf, 1934)	Estonia	Lääne-Viru	Lasila, forest patch No 9	59.2735	26.2338	Malaise trap	2016-07-28	29.08.2016	O. Kurina et al.	1	I. Gorban
46	Cratyna cryptospina (Rudzinski, 1993)	Estonia	Lääne-Viru	Lasila, forest patch No 7	59.2742	26.1955	Malaise trap	2016-06-28	28.07.2016	O. Kurina et al.	1	I. Gorban
47	Cratyna falcifera (Lengersdorf, 1933)	Estonia	Lääne-Viru	Lasila, forest patch No 26	59.2786	26.2853	Malaise trap	2016-05-31	28.06.2016	O. Kurina et al.	1	I. Gorban
	Cratyna falcifera (Lengersdorf, 1933)	Estonia	Lääne-Viru	Lasila, forest patch No 7	59.2742	26.1955	Malaise trap	2016-05-31	28.06.2016	O. Kurina et al.	3	I. Gorban
	Cratyna falcifera (Lengersdorf, 1933)	Estonia	Lääne-Viru	Lasila, forest patch No 7	59.2742	26.1955	Malaise trap	2016-06-28	28.07.2016	O. Kurina et al.	2	I. Gorban
	Cratyna falcifera (Lengersdorf, 1933)	Estonia	Lääne-Viru	Lasila, forest patch No 7	59.2742	26.1955	Malaise trap	2016-07-28	29.08.2016	O. Kurina et al.	1	I. Gorban
	Cratyna falcifera (Lengersdorf, 1933)	Estonia	Lääne-Viru	Lasila, forest patch No 7	59.2742	26.1955	Malaise trap	2016-05-05	31.05.2016	O. Kurina et al.	1	I. Gorban
	Cratyna falcifera (Lengersdorf, 1933)	Estonia	Lääne-Viru	Lasila, forest patch No 8	59.2634	26.2379	Malaise trap	2015-08-02	24.08.2015	O. Kurina et al.	1	I. Gorban
	Cratyna falcifera (Lengersdorf, 1933)	Estonia	Lääne-Viru	Lasila, forest patch No 8	59.2634	26.2379	Malaise trap	2016-05-05	31.05.2016	O. Kurina et al.	2	I. Gorban
	Cratyna falcifera (Lengersdorf, 1933)	Estonia	Lääne-Viru	Lasila, forest patch No 9	59.2735	26.2338	Malaise trap	2016-07-28	29.08.2016	O. Kurina et al.	1	I. Gorban
	Cratyna falcifera (Lengersdorf, 1933)	Estonia	Lääne-Viru	Lasila, forest patch No 10	59.2721	26.2312	Malaise trap	2016-05-31	28.06.2016	O. Kurina et al.	1	I. Gorban
	Cratyna falcifera (Lengersdorf, 1933)	Estonia	Lääne-Viru	Lasila, forest patch No 15	59.2804	26.2181	Malaise trap	2016-05-05	31.05.2016	O. Kurina et al.	1	I. Gorban
	Cratyna falcifera (Lengersdorf, 1933)	Estonia	Lääne-Viru	Lasila, forest patch No 18	59.2768	26.2229	Malaise trap	2016-05-31	28.06.2016	O. Kurina et al.	1	I. Gorban
	Cratyna falcifera (Lengersdorf, 1933)	Estonia	Lääne-Viru	Lasila, forest patch No 18	59.2768	26.2229	Malaise trap	2016-06-28	28.07.2016	O. Kurina et al.	1	I. Gorban
48	Cratyna nobilis (Winnertz, 1867)	Estonia	Lääne-Viru	Lasila, forest patch No 7	59.2742	26.1955	Malaise trap	2016-05-31	28.06.2016	O. Kurina et al.	3	I. Gorban
	Cratyna nobilis (Winnertz, 1867)	Estonia	Lääne-Viru	Lasila, forest patch No 7	59.2742	26.1955	Malaise trap	2016-05-05	31.05.2016	O. Kurina et al.	1	I. Gorban
	Cratyna nobilis (Winnertz, 1867)	Estonia	Lääne-Viru	Lasila, forest patch No 8	59.2634	26.2379	Malaise trap	2016-05-05	31.05.2016	O. Kurina et al.	1	I. Gorban
	Cratyna nobilis (Winnertz, 1867)	Estonia	Lääne-Viru	Lasila, forest patch No 9	59.2735	26.2338	Malaise trap	2016-05-05	31.05.2016	O. Kurina et al.	1	I. Gorban
	Cratyna nobilis (Winnertz, 1867)	Estonia	Lääne-Viru	Lasila, forest patch No 10	59.2721	26.2312	Malaise trap	2016-04-30	31.05.2016	O. Kurina et al.	2	I. Gorban
	Cratyna nobilis (Winnertz, 1867)	Estonia	Lääne-Viru	Lasila, forest patch No 18	59.2768	26.2229	Malaise trap	2016-05-05	31.05.2016	O. Kurina et al.	1	I. Gorban
49	Cratyna pernitida (Edwards, 1915)	Estonia	Lääne-Viru	Lasila, forest patch No 3	59.2613	26.2088	Malaise trap	2016-05-31	28.06.2016	O. Kurina et al.	1	I. Gorban
	Cratyna pernitida (Edwards, 1915)	Estonia	Lääne-Viru	Lasila, forest patch No 18	59.2768	26.2229	Malaise trap	2016-05-05	31.05.2016	O. Kurina et al.	1	I. Gorban
50	Cratyna vagabunda (Winnertz, 1867)	Estonia	Lääne-Viru	Lasila, forest patch No 26	59.2786	26.2853	Malaise trap	2016-07-28	29.08.2016	O. Kurina et al.	1	I. Gorban
	Cratyna vagabunda (Winnertz, 1867)	Estonia	Lääne-Viru	Lasila, forest patch No 7	59.2742	26.1955	Malaise trap	2016-05-31	28.06.2016	O. Kurina et al.	4	I. Gorban
	Cratyna vagabunda (Winnertz, 1867)	Estonia	Lääne-Viru	Lasila, forest patch No 8	59.2634	26.2379	Malaise trap	2016-07-28	29.08.2016	O. Kurina et al.	1	I. Gorban
	Cratyna vagabunda (Winnertz, 1867)	Estonia	Lääne-Viru	Lasila, forest patch No 9	59.2735	26.2338	Malaise trap	2016-05-31	28.06.2016	O. Kurina et al.	1	I. Gorban
	Cratyna vagabunda (Winnertz, 1867)	Estonia	Lääne-Viru	Lasila, forest patch No 9	59.2735	26.2338	Malaise trap	2016-07-28	29.08.2016	O. Kurina et al.	1	I. Gorban
	Cratyna vagabunda (Winnertz, 1867)	Estonia	Lääne-Viru	Lasila, forest patch No 10	59.2721	26.2312	Malaise trap	2016-05-31	28.06.2016	O. Kurina et al.	2	I. Gorban
	Cratyna vagabunda (Winnertz, 1867)	Estonia	Lääne-Viru	Lasila, forest patch No 10	59.2721	26.2312	Malaise trap	2016-06-28	28.07.2016	O. Kurina et al.	3	I. Gorban
	Cratyna vagabunda (Winnertz, 1867)	Estonia	Lääne-Viru	Lasila, forest patch No 10	59.2721	26.2312	Malaise trap	2016-07-28	29.08.2016	O. Kurina et al.	1	I. Gorban
	Cratyna vagabunda (Winnertz, 1867)	Estonia	Lääne-Viru	Lasila, forest patch No 15	59.2804	26.2181	Malaise trap	2016-06-28	28.07.2016	O. Kurina et al.	1	I. Gorban
	Cratyna vagabunda (Winnertz, 1867)	Estonia	Lääne-Viru	Lasila, forest patch No 18	59.2768	26.2229	Malaise trap	2016-05-31	28.06.2016	O. Kurina et al.	9	I. Gorban
	Cratyna vagabunda (Winnertz, 1867)	Estonia	Lääne-Viru	Lasila, forest patch No 18	59.2768	26.2229	Malaise trap	2016-06-28	28.07.2016	O. Kurina et al.	1	I. Gorban
51	Ctenosciara hyalipennis (Meigen, 1804)	Estonia	Lääne-Viru	Lasila, forest patch No 10	59.2721	26.2312	Malaise trap	2016-04-30	2016-05-31	O. Kurina et al.	1	I. Gorban
52	Dichopygina intermedia (Mohrig & Krivosheina, 1982)	Estonia	Lääne-Viru	Lasila, forest patch No 10	59.2721	26.2312	Malaise trap	2016-04-30	31.05.2016	O. Kurina et al.	1	I. Gorban
53	Dolichosciara flavipes (Meigen, 1804)	Estonia	Lääne-Viru	Lasila, forest patch No 8	59.2634	26.2379	Malaise trap	2015-09-20	31.10.2015	O. Kurina et al.	1	I. Gorban
54	Epidapus atomarius (De Geer, 1778)	Estonia	Lääne-Viru	Lasila, forest patch No 10	59.2721	26.2312	Malaise trap	2016-04-30	31.05.2016	O. Kurina et al.	1	I. Gorban
	Epidapus atomarius (De Geer, 1778)	Estonia	Lääne-Viru	Lasila, forest patch No 18	59.2768	26.2229	Malaise trap	2016-07-28	29.08.2016	O. Kurina et al.	1	I. Gorban
55	Epidapus gracilis (Walker, 1848)	Estonia	Lääne-Viru	Lasila, forest patch No 9	59.2735	26.2338	Malaise trap	2016-08-29	26.09.2016	O. Kurina et al.	1	I. Gorban
	Epidapus gracilis (Walker, 1848)	Estonia	Lääne-Viru	Lasila, forest patch No 18	59.2768	26.2229	Malaise trap	2016-07-28	29.08.2016	O. Kurina et al.	1	I. Gorban
56	Epidapus microthorax (Börner, 1903)	Estonia	Lääne-Viru	Lasila, forest patch No 18	59.2768	26.2229	Malaise trap	2016-05-05	31.05.2016	O. Kurina et al.	1	I. Gorban
57	Epidapus schillei (Börner, 1903)	Estonia	Lääne-Viru	Lasila, forest patch No 15	59.2804	26.2181	Malaise trap	2016-05-05	31.05.2016	O. Kurina et al.	1	I. Gorban
58	Leptosciariella brevipalpa (Mohrig & Menzel, 1992)	Estonia	Lääne-Viru	Lasila, forest patch No 10	59.2721	26.2312	Malaise trap	2016-04-30	31.05.2016	O. Kurina et al.	2	I. Gorban
59	Leptosciariella dimera (Tuomikoski, 1960)	Estonia	Lääne-Viru	Lasila, forest patch No 7	59.2742	26.1955	Malaise trap	2016-05-05	31.05.2016	O. Kurina et al.	1	I. Gorban
60	Leptosciariella fuscipalpa (Mohrig & Mamaev, 1979)	Estonia	Lääne-Viru	Lasila, forest patch No 26	59.2786	26.2853	Malaise trap	2015-05-12	30.05.2015	O. Kurina et al.	1	I. Gorban
	Leptosciariella fuscipalpa (Mohrig & Mamaev, 1979)	Estonia	Lääne-Viru	Lasila, forest patch No 10	59.2721	26.2312	Malaise trap	2016-04-30	31.05.2016	O. Kurina et al.	5	I. Gorban
61	Leptosciariella rejecta (Winnertz, 1867)	Estonia	Lääne-Viru	Lasila, forest patch No 3	59.2613	26.2088	Malaise trap	2016-05-05	31.05.2016	O. Kurina et al.	1	I. Gorban
	Leptosciariella rejecta (Winnertz, 1867)	Estonia	Lääne-Viru	Lasila, forest patch No 4	59.2591	26.2115	Malaise trap	2016-05-05	31.05.2016	O. Kurina et al.	1	I. Gorban
	Leptosciariella rejecta (Winnertz, 1867)	Estonia	Lääne-Viru	Lasila, forest patch No 7	59.2742	26.1955	Malaise trap	2016-05-05	31.05.2016	O. Kurina et al.	1	I. Gorban
62	Leptosciariella scutellata (Staeger, 1840)	Estonia	Lääne-Viru	Lasila, forest patch No 10	59.2721	26.2312	Malaise trap	2016-05-31	28.06.2016	O. Kurina et al.	1	I. Gorban
	Leptosciariella scutellata Staeger, 1840	Estonia	Lääne-Viru	Lasila, forest patch No 18	59.2768	26.2229	Malaise trap	2016-07-28	29.08.2016	O. Kurina et al.	1	I. Gorban
63	Leptosciariella subpilosa (Edwards, 1925)	Estonia	Lääne-Viru	Lasila, forest patch No 9	59.2735	26.2338	Malaise trap	2016-07-28	29.08.2016	O. Kurina et al.	1	I. Gorban
	Leptosciariella subspinulosa (Edwards, 1925)	Estonia	Lääne-Viru	Lasila, forest patch No 8	59.2634	26.2379	Malaise trap	2015-08-02	24.08.2015	O. Kurina et al.	1	I. Gorban
64	Leptosciariella trochanterata (Zetterstedt, 1851)	Estonia	Lääne-Viru	Lasila, forest patch No 9	59.2735	26.2338	Malaise trap	2015-05-12	30.05.2015	O. Kurina et al.	1	I. Gorban
65	Leptosciariella yerburyi (Freeman, 1983)	Estonia	Lääne-Viru	Lasila, forest patch No 7	59.2742	26.1955	Malaise trap	2015-05-30	02.07.2015	O. Kurina et al.	3	I. Gorban
	Leptosciariella yerburyi (Freeman, 1983)	Estonia	Lääne-Viru	Lasila, forest patch No 8	59.2634	26.2379	Malaise trap	2016-05-31	2016-06-28	O. Kurina et al.	1	I. Gorban
	Leptosciariella yerburyi (Freeman, 1983)	Estonia	Lääne-Viru	Lasila, forest patch No 15	59.2804	26.2181	Malaise trap	2016-05-31	28.06.2016	O. Kurina et al.	4	I. Gorban
	Leptosciariella yerburyi (Freeman, 1983)	Estonia	Lääne-Viru	Lasila, forest patch No 18	59.2768	26.2229	Malaise trap	2015-05-30	02.07.2015	O. Kurina et al.	1	I. Gorban
66	Leptospina truncata (Tuomikoski, 1960)	Estonia	Lääne-Viru	Lasila, forest patch No 7	59.2742	26.1955	Malaise trap	2016-05-31	28.06.2016	O. Kurina et al.	1	I. Gorban
	Leptospina truncata (Tuomikoski, 1960)	Estonia	Lääne-Viru	Lasila, forest patch No 10	59.2721	26.2312	Malaise trap	2016-04-30	31.05.2016	O. Kurina et al.	1	I. Gorban
	Leptospina truncata (Tuomikoski, 1960)	Estonia	Lääne-Viru	Lasila, forest patch No 18	59.2768	26.2229	Malaise trap	2016-05-05	31.05.2016	O. Kurina et al.	1	I. Gorban
67	Lycoriella acutostylia Mohrig & Menzel, 1990	Estonia	Lääne-Viru	Lasila, forest patch No 7	59.2742	26.1955	Malaise trap	2016-05-31	28.06.2016	O. Kurina et al.	1	I. Gorban
	Lycoriella acutostylia Mohrig & Menzel, 1990	Estonia	Lääne-Viru	Lasila, forest patch No 8	59.2634	26.2379	Malaise trap	2016-05-05	31.05.2016	O. Kurina et al.	10	I. Gorban
	Lycoriella acutostylia Mohrig & Menzel, 1990	Estonia	Lääne-Viru	Lasila, forest patch No 15	59.2804	26.2181	Malaise trap	2016-05-05	31.05.2016	O. Kurina et al.	1	I. Gorban
68	Lycoriella brevipila Tuomikoski, 1960	Estonia	Lääne-Viru	Lasila, forest patch No 9	59.2735	26.2338	Malaise trap	2016-05-05	31.05.2016	O. Kurina et al.	1	I. Gorban
	Lycoriella brevipila Tuomikoski, 1960	Estonia	Lääne-Viru	Lasila, forest patch No 10	59.2721	26.2312	Malaise trap	2016-04-30	31.05.2016	O. Kurina et al.	5	I. Gorban
	Lycoriella brevipila Tuomikoski, 1960	Estonia	Lääne-Viru	Lasila, forest patch No 15	59.2804	26.2181	Malaise trap	2016-05-05	31.05.2016	O. Kurina et al.	1	I. Gorban
	Lycoriella brevipila Tuomikoski, 1960	Estonia	Lääne-Viru	Lasila, forest patch No 18	59.2768	26.2229	Malaise trap	2016-05-05	31.05.2016	O. Kurina et al.	1	I. Gorban
69	Lycoriella conspicua (Winnertz, 1867)	Estonia	Lääne-Viru	Lasila, forest patch No 7	59.2742	26.1955	Malaise trap	2016-07-28	29.08.2016	O. Kurina et al.	2	I. Gorban
70	Lycoriella lundstromi (Frey, 1948)	Estonia	Lääne-Viru	Lasila, forest patch No 3	59.2613	26.2088	Malaise trap	2016-05-31	28.06.2016	O. Kurina et al.	2	I. Gorban
71	Lycoriella micria Mohrig & Menzel, 1990	Estonia	Lääne-Viru	Lasila, forest patch No 3	59.2613	26.2088	Malaise trap	2016-07-28	29.08.2016	O. Kurina et al.	1	I. Gorban
72	Prosciara prosciaroides (Tuomikoski, 1960)	Estonia	Lääne-Viru	Lasila, forest patch No 7	59.2742	26.1955	Malaise trap	2016-05-05	31.05.2016	O. Kurina et al.	1	I. Gorban
	Prosciara prosciaroides (Tuomikoski, 1960)	Estonia	Lääne-Viru	Lasila, forest patch No 8	59.2634	26.2379	Malaise trap	2016-07-28	29.08.2016	O. Kurina et al.	1	I. Gorban
	Prosciara prosciaroides (Tuomikoski, 1960)	Estonia	Lääne-Viru	Lasila, forest patch No 8	59.2634	26.2379	Malaise trap	2016-05-05	31.05.2016	O. Kurina et al.	1	I. Gorban
73	Pseudolycoriella brunnea (Bukowski & Lengersdorf, 1936)	Estonia	Lääne-Viru	Lasila, forest patch No 9	59.2735	26.2338	Malaise trap	2016-08-29	26.09.2016	O. Kurina et al.	3	I. Gorban
	Pseudolycoriella brunnea (Bukowski & Lengersdorf, 1936)	Estonia	Lääne-Viru	Lasila, forest patch No 18	59.2768	26.2229	Malaise trap	2016-08-29	26.09.2016	O. Kurina et al.	9	I. Gorban
	Pseudolycoriella brunnea (Bukowski & Lengersdorf, 1936)	Estonia	Lääne-Viru	Lasila, forest patch No 18	59.2768	26.2229	Malaise trap	2016-06-28	28.07.2016	O. Kurina et al.	1	I. Gorban
74	Pseudolycoriella subbruckii (Mohrig & Hövemeyer, 1992)	Estonia	Lääne-Viru	Lasila, forest patch No 7	59.2742	26.1955	Malaise trap	2016-06-28	28.07.2016	O. Kurina et al.	3	I. Gorban
75	Scatopsciara atomaria (Zetterstedt, 1851)	Estonia	Lääne-Viru	Lasila, forest patch No 3	59.2613	26.2088	Malaise trap	2016-07-28	29.08.2016	O. Kurina et al.	1	I. Gorban
	Scatopsciara atomaria (Zetterstedt, 1851)	Estonia	Lääne-Viru	Lasila, forest patch No 7	59.2742	26.1955	Malaise trap	2016-08-29	26.09.2016	O. Kurina et al.	1	I. Gorban
	Scatopsciara atomaria (Zetterstedt, 1851)	Estonia	Lääne-Viru	Lasila, forest patch No 7	59.2742	26.1955	Malaise trap	2016-06-28	28.07.2016	O. Kurina et al.	1	I. Gorban
	Scatopsciara atomaria (Zetterstedt, 1851)	Estonia	Lääne-Viru	Lasila, forest patch No 7	59.2742	26.1955	Malaise trap	2016-07-28	29.08.2016	O. Kurina et al.	1	I. Gorban
	Scatopsciara atomaria (Zetterstedt, 1851)	Estonia	Lääne-Viru	Lasila, forest patch No 8	59.2634	26.2379	Malaise trap	2016-05-05	31.05.2016	O. Kurina et al.	1	I. Gorban
	Scatopsciara atomaria (Zetterstedt, 1851)	Estonia	Lääne-Viru	Lasila, forest patch No 15	59.2804	26.2181	Malaise trap	2016-05-05	2016-05-31	O. Kurina et al.	1	I. Gorban
76	Scatopsciara calamophila Frey, 1948	Estonia	Lääne-Viru	Lasila, forest patch No 26	59.2786	26.2853	Malaise trap	2016-05-05	31.05.2016	O. Kurina et al.	1	I. Gorban
	Scatopsciara calamophila Frey, 1948	Estonia	Lääne-Viru	Lasila, forest patch No 8	59.2634	26.2379	Malaise trap	2016-05-05	31.05.2016	O. Kurina et al.	1	I. Gorban
	Scatopsciara calamophila Frey, 1948	Estonia	Lääne-Viru	Lasila, forest patch No 15	59.2804	26.2181	Malaise trap	2016-05-05	31.05.2016	O. Kurina et al.	1	I. Gorban
	Scatopsciara calamophila Frey, 1948	Estonia	Lääne-Viru	Lasila, forest patch No 18	59.2768	26.2229	Malaise trap	2016-05-05	31.05.2016	O. Kurina et al.	2	I. Gorban
77	Scatopsciara edwardsi Freeman, 1983	Estonia	Lääne-Viru	Lasila, forest patch No 3	59.2613	26.2088	Malaise trap	2016-05-05	31.05.2016	O. Kurina et al.	1	I. Gorban
	Scatopsciara edwardsi Freeman, 1983	Estonia	Lääne-Viru	Lasila, forest patch No 18	59.2768	26.2229	Malaise trap	2016-09-26	27.10.2016	O. Kurina et al.	1	I. Gorban
78	Scatopsciara fritzi Mohrig & Menzel, 1992	Estonia	Lääne-Viru	Lasila, forest patch No 10	59.2721	26.2312	Malaise trap	2016-04-30	31.05.2016	O. Kurina et al.	1	I. Gorban
79	Scatopsciara vitripennis (Meigen, 1818)	Estonia	Lääne-Viru	Lasila, forest patch No 7	59.2742	26.1955	Malaise trap	2016-07-28	29.08.2016	O. Kurina et al.	11	I. Gorban
80	Sciara hebes (Loew, 1869)	Estonia	Lääne-Viru	Lasila, forest patch No 7	59.2742	26.1955	Malaise trap	2016-06-28	28.07.2016	O. Kurina et al.	1	I. Gorban
	Sciara hebes (Loew, 1869)	Estonia	Lääne-Viru	Lasila, forest patch No 9	59.2735	26.2338	Malaise trap	2016-08-29	26.09.2016	O. Kurina et al.	1	I. Gorban
	Sciara hebes (Loew, 1869)	Estonia	Lääne-Viru	Lasila, forest patch No 9	59.2735	26.2338	Malaise trap	2016-07-28	29.08.2016	O. Kurina et al.	1	I. Gorban
81	Sciara flavimana Zetterstedt, 1851	Estonia	Lääne-Viru	Lasila, forest patch No 10	59.2721	26.2312	Malaise trap	2016-08-29	26.09.2016	O. Kurina et al.	1	I. Gorban
82	Sciara hemerobioides (Scopoli, 1763)	Estonia	Lääne-Viru	Lasila, forest patch No 9	59.2735	26.2338	Malaise trap	2016-07-28	29.08.2016	O. Kurina et al.	1	I. Gorban
83	Sciara ruficauda Meigen, 1818	Estonia	Lääne-Viru	Lasila, forest patch No 9	59.2735	26.2338	Malaise trap	2016-07-28	29.08.2016	O. Kurina et al.	1	I. Gorban
84	Trichosia caudata (Walker, 1848)	Estonia	Lääne-Viru	Lasila, forest patch No 15	59.2804	26.2181	Malaise trap	2016-05-31	28.06.2016	O. Kurina et al.	1	I. Gorban
	Trichosia caudata (Walker, 1848)	Estonia	Lääne-Viru	Lasila, forest patch No 15	59.2804	26.2181	Malaise trap	2015-05-12	30.05.2015	O. Kurina et al.	1	I. Gorban
	Trichosia caudata (Walker, 1848)	Estonia	Lääne-Viru	Lasila, forest patch No 18	59.2768	26.2229	Malaise trap	2016-06-28	28.07.2016	O. Kurina et al.	1	I. Gorban
85	Trichosia confusa Menzel & Mohrig, 1997	Estonia	Lääne-Viru	Lasila, forest patch No 3	59.2613	26.2088	Malaise trap	2016-05-31	28.06.2016	O. Kurina et al.	1	I. Gorban
	Trichosia confusa Menzel & Mohrig, 1997	Estonia	Lääne-Viru	Lasila, forest patch No 9	59.2735	26.2338	Malaise trap	2016-06-28	28.07.2016	O. Kurina et al.	1	I. Gorban
86	Trichosia edwardsi (Lengersdorf, 1930)	Estonia	Lääne-Viru	Lasila, forest patch No 4	59.2591	26.2115	Malaise trap	2015-07-02	02.08.2015	O. Kurina et al.	1	I. Gorban
	Trichosia edwardsi (Lengersdorf, 1930)	Estonia	Lääne-Viru	Lasila, forest patch No 9	59.2735	26.2338	Malaise trap	2016-07-28	29.08.2016	O. Kurina et al.	1	I. Gorban
	Trichosia edwardsi (Lengersdorf, 1930)	Estonia	Lääne-Viru	Lasila, forest patch No 10	59.2721	26.2312	Malaise trap	2016-04-30	31.05.2016	O. Kurina et al.	1	I. Gorban
87	Trichosia lengersdorfi Heller & Köhler & Menzel, 2016	Estonia	Lääne-Viru	Lasila, forest patch No 26	59.2786	26.2853	Malaise trap	2015-05-12	30.05.2015	O. Kurina et al.	1	I. Gorban
	Trichosia lengersdorfi Heller & Köhler & Menzel, 2016	Estonia	Lääne-Viru	Lasila, forest patch No 8	59.2634	26.2379	Malaise trap	2016-05-05	31.05.2016	O. Kurina et al.	1	I. Gorban
88	Trichosia splendens Winnertz, 1867	Estonia	Lääne-Viru	Lasila, forest patch No 26	59.2786	26.2853	Malaise trap	2015-05-30	02.07.2015	O. Kurina et al.	2	I. Gorban
	Trichosia splendens Winnertz, 1867	Estonia	Lääne-Viru	Lasila, forest patch No 15	59.2804	26.2181	Malaise trap	2016-05-31	28.06.2016	O. Kurina et al.	1	I. Gorban
	Trichosia splendens Winnertz, 1867	Estonia	Lääne-Viru	Lasila, forest patch No 18	59.2768	26.2229	Malaise trap	2016-06-28	28.07.2016	O. Kurina et al.	1	I. Gorban
89	Xylosciara heptacantha Tuomikoski, 1957	Estonia	Lääne-Viru	Lasila, forest patch No 26	59.2786	26.2853	Malaise trap	2016-05-05	31.05.2016	O. Kurina et al.	2	I. Gorban
	Xylosciara heptacantha Tuomikoski, 1957	Estonia	Lääne-Viru	Lasila, forest patch No 18	59.2768	26.2229	Malaise trap	2016-05-05	31.05.2016	O. Kurina et al.	2	I. Gorban
90	Xylosciara misella (Frey, 1948)	Estonia	Lääne-Viru	Lasila, forest patch No 3	59.2613	26.2088	Malaise trap	2016-05-05	31.05.2016	O. Kurina et al.	1	I. Gorban
	Xylosciara misella (Frey, 1948)	Estonia	Lääne-Viru	Lasila, forest patch No 9	59.2735	26.2338	Malaise trap	2016-07-28	29.08.2016	O. Kurina et al.	2	I. Gorban
91	Zygoneura sciarina Meigen, 1830	Estonia	Lääne-Viru	Lasila, forest patch No 3	59.2613	26.2088	Malaise trap	2016-09-26	27.10.2016	O. Kurina et al.	1	I. Gorban
	Zygoneura sciarina Meigen, 1830	Estonia	Lääne-Viru	Lasila, forest patch No 8	59.2634	26.2379	Malaise trap	2016-09-26	27.10.2016	O. Kurina et al.	3	I. Gorban
	Zygoneura sciarina Meigen, 1830	Estonia	Lääne-Viru	Lasila, forest patch No 10	59.2721	26.2312	Malaise trap	2016-08-29	26.09.2016	O. Kurina et al.	1	I. Gorban
